# Supplementary material for: The Telephone Language Screener (TLS): standardization of a novel telephone-based screening test for language impairment
Source: Neurol Sci. 2023 Nov 27;45(5):1989–2001. doi: 10.1007/s10072-023-07149-1 (PMC11021315; doi:10.1007/s10072-023-07149-1)
Supplement: Supplementary file 2 — Supplementary file2 (XLSX 17 KB) [file 10072_2023_7149_MOESM2_ESM.xlsx]

## Sheet: Correzione TLS
Telephone Language Screening (TLS)
Versione Italiana
	Età=	18
	Scolarità=	15							Celle modificabili
									Celle non modificabili
		Correzioni di base
		Compito	Punteggio		PG	PC
		Unità Informative (0-11)	6		6	----
		Spelling (0-10)	6		6	5.45391
		Associazione Semantica (0-6)	5		5	4.95356
		Denominazione su Descrizione di Nomi (0-6)	3		3	2.68856
		Denominazione su Descrizione di Verbi (0-6)	3		3	2.74703
		Comprensione (0-15)	11		11	10.0708
		Ripetizione di Parole (0-6)	6		6	----
		Ripetizionedi Non-Parole (0-5)	1		1	0.628796
		Ripetizione di Frasi (0-3)	3		3	2.84902
		Totale (0-68)			44	41.2334
		Span di Cifre Inverso - Totale (0-8)	0		0	-0.737241
		Span di Cifre Inverso - Memoria di Lavoro (3-6)	3		3	2.58701
		Correzioni di approfondimento
		Misura	Punteggio		PG	PC
		N. totale di parole (0-inf.)	100		100	96.2747
		N. totale di frasi (0-inf.)	16		16	13.9132
		N. di nomi (0-inf.)	26		----	----
		N. totale di verbi (0-inf.)	27		----	----
		N. totale di funtori (0-inf.)	39		----	----
		*Ratio nomi/parole	0.26		0.26	0.241042
		*Ratio verbi/parole	0.27		0.27	0.262083
		*Ratio funtori/parole	0.39		0.39	0.39
		*Punteggio calcolato automaticamente

## Sheet: Foglio2
Sesso
F
M
